# Supplementary material for: Genome-wide identification and expression analyses of CYP450 genes in sweet potato (Ipomoea batatas L.)
Source: BMC Genomics. 2024 Jan 13;25:58. doi: 10.1186/s12864-024-09965-x (PMC10787477; doi:10.1186/s12864-024-09965-x)
Supplement: Supplementary file 1 — Additional file 1. [file 12864_2024_9965_MOESM1_ESM.zip]

Archive with 6 entries (6 files):
- Supplementary table 1 Primer Information.xlsx
- Supplementary table 2 IbCYPs in tissues by qRT-PCR.xlsx
- Supplementary table 3 IbCYPs in roots under salt and drought stress by qRT-PCR. .xlsx
- Supplementary table 4 IbCYPs in stems under salt and drought stress by qRT-PCR. .xlsx
- Supplementary table 5 IbCYPs in leaves under salt and drought stress by qRT-PCR..xlsx
- Supplementary table 6-10 The heatmap data.xlsx
