# Supplementary material for: Genome-wide identification and expression analyses of CYP450 genes in sweet potato (Ipomoea batatas L.)
Source: BMC Genomics. 2024 Jan 13;25:58. doi: 10.1186/s12864-024-09965-x (PMC10787477; doi:10.1186/s12864-024-09965-x)
Supplement: Supplementary file 1 — Additional file 1. [file 12864_2024_9965_MOESM1_ESM.zip › Supplementary table 1 Primer Information.xlsx]

## Sheet: Sheet1
	Supplementary table 1 Primers for the validation of 11 qRT-PCR genes
ID	gene ID	F	R	product length	Primer amplification efficiency (E)
g34946	IbCYP716D2	AGGCACATTTAGGGAAGCCC	CCCCTCTCATATCTGTCGGGA	153	1.41539
g53986	IbCYP71D8	GGAGGAGGATCTGGTTGATGTT	GCTTGCGCCCTTTTCATCA	192	0.711157
g54634	IbCYP72A4	CAGGCTGTGCTTGCTGTTCA	CTGCCTCAATTGCCCTCATTC	157	0.93704
g37348	IbCYP736A2	CCAAGGTAACACTCAAACCACA	TGGGTGTTTGAAAAGCTCAGAC	187	1.2407
g16719	IbCYP736A3	AGGCAGCTACCAAAGGCATC	CCGTGGAAGATGTGTCCATT	159	0.90215
g1147	IbCYP76C2	GATACGACTCACATGCAGCAC	AGCTCCGCTTGTGCTTTTG	134	0.93576
g29004	IbCYP81H1	GGCTAATTGATGAGCACCGC	AGAGGTGTCCGTTCCAGCTA	149	0.87326
g14093	IbCYP82F2	GTGCTGCAGATAGGTGGCTT	TGTATCCGTGGCAGCTACAAG	191	0.70412
g17754	IbCYP82G2	CGGCGATGAAGCTCAGGATA	TGAACGGCAATGGTGTCAAC	147	0.93979
g9798	IbCYP82G7	TGCTCGGGGACTTGCTTATC	CGTCCCGGATACGCTTCATT	152	0.80886
g31069	IbCYP97A1	TGCAGTGCTGACTTGGACAT	AACGGCGAATCAAGACAGGT	194	0.91802
