# Supplementary material for: Genome-wide identification and expression analyses of CYP450 genes in sweet potato (Ipomoea batatas L.)
Source: BMC Genomics. 2024 Jan 13;25:58. doi: 10.1186/s12864-024-09965-x (PMC10787477; doi:10.1186/s12864-024-09965-x)
Supplement: Supplementary file 1 — Additional file 1. [file 12864_2024_9965_MOESM1_ESM.zip › Supplementary table 2 IbCYPs in tissues by qRT-PCR.xlsx]

## Sheet: Sheet1
Supplementary table 2 Expression of IbCYPs in tissues by qRT-PCR
gene name tissue	relative expression	SD	significance
IbCYP72A4
primary root	1	0.033064	a
pencil root	0.550688	0.0339088	b
tuberous root	0.410635	0.194842	b
stem	0.0687404	0.00134101	c
leaf	0.120615	0.00882276	c
flower	0.163592	0.0133445	c
IbCYP71D8
primary root	1	0.158474	d
pencil root	1.95611	0.147941	a
tuberous root	1.57378	0.324639	c
stem	0.431614	0.0445845	e
leaf	1.27457	0.0616073	d
flower	1.81336	0.0815954	a
IbCYP82G2
primary root	1	0.0538008	b
pencil root	4.88372	0.370985	a
tuberous root	4.57977	0.484121	a
stem	1.27954	0.048692	b
leaf	0.252803	0.0320258	c
flower	0.0765319	0.0176658	c
IbCYP736A2
primary root	1	0.026225	b
pencil root	2.31539	0.10597	a
tuberous root	0.329045	0.044355	c
stem	0.251051	0.0418632	c
leaf	0.172499	0.0261875	d
flower	0.138506	0.0449433	d
IbCYP716D2
primary root	1	0.232738	c
pencil root	4.86981	0.483594	a
tuberous root	2.40859	0.00758829	b
stem	0.360759	0.0371681	d
leaf	1.23679	0.120376	c
flower	0.209683	0.0307121	d
IbCYP76C2
primary root	1	0.169304	e
pencil root	6.78364	0.493454	c
tuberous root	1.88985	0.269603	e
stem	5.40249	0.278431	d
leaf	26.7291	0.504171	a
flower	9.95639	0.756896	b
IbCYP736A3
primary root	1	0.0912614	a
pencil root	0.631286	0.159452	b
tuberous root	0.132508	0.0365537	c
stem	0.0436153	0.00194157	c
leaf	0.178229	0.0680964	c
flower	0.0381964	0.0120676	c
IbCYP82G7
primary root	1	0.14791	a
pencil root	0.499218	0.034773	b
tuberous root	0.117234	0.0365773	c
stem	0.0143276	0.00122576	d
leaf	0.0302414	0.00250394	d
flower	0.000522872	0.000132202	d
IbCYP97A1
primary root	1	0.0528362	b
pencil root	0.642912	0.0237351	c
tuberous root	0.245674	0.131802	d
stem	0.702935	0.0241517	c
leaf	3.10031	0.122252	a
flower	0.0944281	0.0237924	e
IbCYP81H1
primary root	1	0.149117	b
pencil root	1.35507	0.102117	a
tuberous root	0.111078	0.0554686	d
stem	0.0550266	0.0122156	d
leaf	0.41141	0.0209903	c
flower	0.0034625	0.000497698	e
IbCYP82F2
primary root	1	0.125092	c
pencil root	2.31624	0.260578	a
tuberous root	0.519758	0.149224	d
stem	0.39771	0.0626986	d
leaf	1.30693	0.132633	b
flower	0.0888193	0.029717	e
