# Supplementary material for: Genome-wide identification and expression analyses of CYP450 genes in sweet potato (Ipomoea batatas L.)
Source: BMC Genomics. 2024 Jan 13;25:58. doi: 10.1186/s12864-024-09965-x (PMC10787477; doi:10.1186/s12864-024-09965-x)
Supplement: Supplementary file 1 — Additional file 1. [file 12864_2024_9965_MOESM1_ESM.zip › Supplementary table 3 IbCYPs in roots under salt and drought stress by qRT-PCR. .xlsx]

## Sheet: Sheet1
Supplementary table 3 Expression of 11 genes in roots under salt and drought stress by qRT-PCR. S means salt treatment. D means drought treatment.
gene name time	relative expression	SD	significance
IbCYP72A4
0	1.00324	0.0969346	d
S8	3.13187	0.17082	c
S16	4.86813	0.405327	b
S24	7.21429	0.303284	a
0	1.00324	0.0969346	c
D8	82.9804	2.63293	a
D16	4.08134	0.243595	b
D24	6.39718	0.181731	b
IbCYP71D8
0	1.0145	0.217437	b
S8	1.26542	0.129557	b
S16	7.70259	1.03416	a
S24	7.43447	0.194733	a
0	1.0145	0.217437	c
D8	8.22882	0.236415	a
D16	1.39462	0.434048	c
D24	4.42416	0.416276	b
IbCYP82G2
0	1.00144	0.0653812	a
S8	0.277144	0.0168138	c
S16	0.286568	0.0259882	c
S24	0.697579	0.0420732	b
0	1.00144	0.0653812	b
D8	2.73923	0.384173	a
D16	0.233341	0.165908	c
D24	0.77949	0.0444163	b
IbCYP736A2
0	1.00056	0.0412333	b
S8	0.772923	0.0942774	b
S16	6.45351	0.529327	a
S24	1.09741	0.072875	b
0	1.00056	0.0412333	c
D8	4.2935	0.0701634	a
D16	0.578184	0.106763	d
D24	1.41182	0.0302095	b
IbCYP716D2
0	1.0176	0.233087	b
S8	3.10973	0.123448	b
S16	38.1631	4.57731	a
S24	1.27439	0.220582	b
0	1.0176	0.233087	c
D8	45.0393	0.381777	a
D16	5.11054	0.267519	b
D24	4.91384	0.370088	b
IbCYP76C2
0	1.0037	0.106408	c
S8	36.9016	0.150905	b
S16	3230.82	30.909	a
S24	2.20621	0.323506	c
0	1.0037	0.106408	c
D8	2844.78	25.8811	a
D16	379.751	36.3437	b
D24	421.299	6.2292	b
IbCYP736A3
0	1.0032	0.0981943	b
S8	7.60681	1.30494	a
S16	6.76894	0.0631439	a
S24	6.6902	0.269784	a
0	1.0032	0.0981943	c
D8	31.1425	0.481285	a
D16	1.10252	0.257053	c
D24	6.4968	0.274841	b
IbCYP82G7
0	1.00119	0.059036	b
S8	2.14295	0.040491	b
S16	242.803	20.4932	a
S24	0.681894	0.0556839	b
0	1.00119	0.059036	c
D8	177.11	2.37816	a
D16	19.6205	0.87005	b
D24	19.7847	1.70797	b
IbCYP97A1
0	1.00173	0.0727435	a
S8	0.0866572	0.0118196	c
S16	0.0495022	0.0470175	c
S24	0.21881	0.0313063	b
0	1.00173	0.0727435	a
D8	0.077575	0.0261594	c
D16	0.0194284	0.015398	c
D24	0.141462	0.0454029	b
IbCYP81H1
0	1.00197	0.078055	d
S8	4.97236	0.269158	b
S16	6.45105	0.149391	a
S24	3.77245	0.27752	c
0	1.00197	0.078055	c
D8	5.83472	0.611991	a
D16	0.871151	0.298673	c
D24	3.16672	0.082875	b
IbCYP82F2
0	1.00072	0.0463205	a
S8	0.359941	0.00864791	b
S16	1.15272	0.214571	a
S24	0.536269	0.022406	b
0	1.00072	0.0463205	a
D8	0.960898	0.0622987	a
D16	0.152714	0.0439976	c
D24	0.41919	0.0519148	b
