# Supplementary material for: Genome-wide identification and expression analyses of CYP450 genes in sweet potato (Ipomoea batatas L.)
Source: BMC Genomics. 2024 Jan 13;25:58. doi: 10.1186/s12864-024-09965-x (PMC10787477; doi:10.1186/s12864-024-09965-x)
Supplement: Supplementary file 1 — Additional file 1. [file 12864_2024_9965_MOESM1_ESM.zip › Supplementary table 4 IbCYPs in stems under salt and drought stress by qRT-PCR. .xlsx]

## Sheet: Sheet1
Supplementary table 4 Expression of 11 genes in stems under salt and drought stress by qRT-PCR. S means salt treatment. D means drought treatment.
gene name time	relative expression	SD	significance
IbCYP72A4
0	1.00775	0.150409	c
S8	1.69086	0.0690808	c
S16	8.07946	0.590649	b
S24	12.1831	1.72602	a
0	1.00775	0.150409	c
D8	15.3601	0.256829	b
D16	13.5661	0.425955	b
D24	22.4016	2.14708	a
IbCYP71D8
0	1.00081	0.0487593	c
S8	0.02191	0.00372258	d
S16	11.9495	0.188993	b
S24	13.3717	0.423057	a
0	1.00081	0.0487593	d
D8	10.1501	0.334554	c
D16	18.8415	0.452621	a
D24	12.8128	0.454004	b
IbCYP82G2
0	1.00008	0.0151816	c
S8	0.736112	0.0607816	d
S16	1.9011	0.172534	b
S24	2.494	0.144229	a
0	1.00008	0.0151816	c
D8	5.98913	0.373943	a
D16	6.17173	0.277001	a
D24	3.13766	0.304375	b
IbCYP736A2
0	1.00336	0.101535	a
S8	0.0826175	0.0027551	d
S16	0.469811	0.122643	c
S24	0.746183	0.134043	b
0	1.00336	0.101535	b
D8	0.602214	0.0828794	c
D16	1.10237	0.310212	b
D24	2.11969	0.0905532	a
IbCYP716D2
0	1.00065	0.0444635	c
S8	0.413116	0.117669	d
S16	1.59986	0.0614065	b
S24	5.97194	0.0424523	a
0	1.00065	0.0444635	c
D8	2.6931	0.158294	b
D16	1.1318	0.310449	c
D24	11.8105	0.0730408	a
IbCYP76C2
0	1.00314	0.0972778	b
S8	0.255672	0.0872073	c
S16	0.814642	0.0776874	b
S24	3.93633	0.180821	a
0	1.00314	0.0972778	d
D8	1.44855	0.121834	c
D16	2.12122	0.128584	b
D24	6.19815	0.167509	a
IbCYP736A3
0	1.00057	0.0477779	b
S8	0.0915589	0.0429564	c
S16	0.73474	0.0933369	b
S24	2.95297	0.504111	a
0	1.00057	0.0477779	b
D8	0.539382	0.0452098	b
D16	3.46562	0.473861	a
D24	0.919098	0.1753	b
IbCYP82G7
0	1.00345	0.100205	a
S8	0.52845	0.0223378	b
S16	0.211649	0.0448586	c
S24	0.187716	0.0949077	c
0	1.00345	0.100205	c
D8	3.05	0.435421	b
D16	3.27283	0.260287	b
D24	14.2998	0.902673	a
IbCYP97A1
0	1.0057	0.128706	a
S8	0.000907346	0.000587863	c
S16	0.445401	0.0402478	b
S24	0.34604	0.00169113	b
0	1.0057	0.128706	a
D8	0.366144	0.0339663	c
D16	0.628892	0.0575754	b
D24	0.58193	0.0846756	b
IbCYP81H1
0	1.00049	0.0384493	c
S8	0.0632037	0.015415	d
S16	1.69974	0.0527107	b
S24	7.77194	0.338804	a
0	1.00049	0.0384493	b
D8	0.355623	0.0196297	c
D16	2.37024	0.297132	a
D24	2.1173	0.115503	a
IbCYP82F2
0	1.00066	0.0439734	b
S8	0.0204039	0.00325818	d
S16	0.289193	0.0244749	c
S24	6.52177	0.177787	a
0	1.00066	0.0439734	a
D8	0.186431	0.0164605	c
D16	0.27995	0.0348883	c
D24	0.684229	0.117998	b
