# Supplementary material for: Genome-wide identification and expression analyses of CYP450 genes in sweet potato (Ipomoea batatas L.)
Source: BMC Genomics. 2024 Jan 13;25:58. doi: 10.1186/s12864-024-09965-x (PMC10787477; doi:10.1186/s12864-024-09965-x)
Supplement: Supplementary file 1 — Additional file 1. [file 12864_2024_9965_MOESM1_ESM.zip › Supplementary table 5 IbCYPs in leaves under salt and drought stress by qRT-PCR..xlsx]

## Sheet: Sheet1
Supplementary table 5 Expression of 11 genes in leaves under salt and drought stress by qRT-PCR. S means salt treatment. D means drought treatment.
gene name time	relative expression	SD	significance
IbCYP72A4
0	1.00001	0.00458745	b
S8	1.43848	0.193771	a
S16	0.0714525	0.0251918	c
S24	0.108355	0.0489593	c
0	1.00001	0.00458745	c
D8	0.173571	0.095201	d
D16	6.00748	0.29959	a
D24	1.55509	0.231483	b
IbCYP71D8
0	1.00363	0.104469	b
S8	1.72619	0.0742151	a
S16	0.208207	0.0253673	c
S24	1.01081	0.149602	b
0	1.00363	0.104469	c
D8	0.033493	0.0354238	d
D16	1.48224	0.140811	b
D24	2.386	0.249472	a
IbCYP82G2
0	1.00582	0.133731	b
S8	1.57697	0.18564	a
S16	0.848488	0.121772	b
S24	0.370269	0.015958	c
0	1.00582	0.133731	b
D8	0.920186	0.0628141	b
D16	3.20444	0.281159	a
D24	3.17985	0.112566	a
IbCYP736A2
0	1.00146	0.0763912	a
S8	0.475498	0.127964	b
S16	0.321292	0.0336574	b
S24	0.235968	0.0699271	c
0	1.00146	0.0763912	d
D8	8.27525	0.374173	a
D16	6.01944	0.250133	b
D24	3.62517	0.289867	c
IbCYP716D2
0	1.00006	0.0148523	b
S8	0.215008	0.0219095	d
S16	1.37537	0.0131152	a
S24	0.792153	0.136336	c
0	1.00006	0.0148523	c
D8	11.9648	0.852753	a
D16	0.976818	0.22282	c
D24	8.21174	0.329707	b
IbCYP76C2
0	1.00059	0.0423141	a
S8	0.0849033	0.0337778	c
S16	0.235977	0.0203371	b
S24	0.0674741	0.00863432	c
0	1.00059	0.0423141	c
D8	2.43711	0.191744	a
D16	0.237453	0.0386718	d
D24	1.68362	0.175886	b
IbCYP736A3
0	1.00222	0.0829021	a
S8	0.546104	0.119568	b
S16	0.0356304	0.0176597	c
S24	0.354562	0.16398	b
0	1.00222	0.0829021	c
D8	0.0185282	0.0200988	d
D16	9.08562	0.371256	a
D24	3.07089	0.0525978	b
IbCYP82G7
0	1.00346	0.117824	b
S8	0.215155	0.0330581	c
S16	2.63353	0.0787467	a
S24	0.0123837	0.0082704	d
0	1.00346	0.117824	c
D8	55.8663	1.86218	a
D16	0.459282	0.0647981	c
D24	23.5185	0.967894	b
IbCYP97A1
0	1.00313	0.111947	a
S8	0.00638554	0.00568947	c
S16	0.072663	0.0075884	c
S24	0.250898	0.0218899	b
0	1.00313	0.111947	a
D8	0.0102098	0.0081428	c
D16	0.142995	0.0391513	c
D24	0.694809	0.206229	b
IbCYP81H1
0	1.01242	0.223556	b
S8	0.0821445	0.033384	c
S16	1.38108	0.0281225	b
S24	7.28847	0.866359	a
0	1.01242	0.223556	b
D8	0.33872	0.20514	c
D16	2.0627	0.227495	a
D24	2.05275	0.133471	a
IbCYP82F2
0	1.00093	0.052873	b
S8	0.0407436	0.0223873	d
S16	0.223935	0.0213274	c
S24	1.47425	0.0774699	a
0	1.00093	0.052873	b
D8	1.45677	0.0566254	a
D16	0.306016	0.0378219	c
D24	1.5087	0.323961	a
