# Supplementary material for: Genome-wide identification and expression analyses of CYP450 genes in sweet potato (Ipomoea batatas L.)
Source: BMC Genomics. 2024 Jan 13;25:58. doi: 10.1186/s12864-024-09965-x (PMC10787477; doi:10.1186/s12864-024-09965-x)
Supplement: Supplementary file 1 — Additional file 1. [file 12864_2024_9965_MOESM1_ESM.zip › Supplementary table 6-10 The heatmap data.xlsx]

## Sheet: Expression in tissues
Supplementary table 6 Expression of IbCYPs in tissues
gene ID	gene Name	Primary root	Pencil root	Tubrous root	Stem	Leaf	Flower	Fruit
g10002	IbCYP714E1(GAs)	21.7288	6.81335	1.068	3.8935	1.83251	1.22774	1.15653
g10678	IbCYP82G9	2.62779	2.37901	2.45762	2.91986	4.37422	1.27792	2.0163
g10686	IbCYP94A2	65.3491	67.21	28.8304	5.65792	4.15272	9.30243	41.0706
g11283	IbCYP71D7	0	0.0315473	0.039263	0.51388	0.00445167	0	7.66717
g1147	IbCYP76C2	0.943631	0.217603	0.312782	5.60446	59.719	3.5765	1.39008
g1151	IbCYP76C1	0.245976	0.0821647	0.086877	0.504973	1.07582	0.873892	0.322752
g1401	IbCYP736A5	0.509777	10.3137	2.80836	0.935214	1.72897	17.7357	0.286305
g14093	IbCYP82F2	2.0036	0.621176	0.689158	3.124	34.0381	16.5908	5.90117
g15644	IbCYP706A1	10.9313	9.54445	50.1174	30.709	15.4868	124.576	7.32862
g16008	IbCYP71D6	21.7531	17.1608	11.8955	0.162789	0	0.148603	0.0375973
g16552	IbCYP82F1	3.81991	1.97688	1.23889	1.50969	1.1186	1.33763	2.36423
g16719	IbCYP736A3	26.0925	3.31452	9.58869	4.03781	2.71064	2.47472	4.42968
g16726	IbCYP736A4	6.97342	3.99952	6.02874	8.25545	16.2656	1.42926	1.90679
g169	IbCYP96A4	0.0135673	0.0116907	0	0.758894	0.51126	41.7438	0.780282
g17000	IbCYP90C1	26.8634	17.8616	17.6435	26.6078	25.1887	4.06161	16.3715
g17070	IbCYP735A1	4.69344	4.67713	5.02184	2.13668	5.62645	0.653039	5.80202
g17754	IbCYP82G2	4.98545	1.9561	6.01259	5.84953	7.87495	21.9069	28.2622
g19393	IbCYP78A3	2.14553	2.6117	0.590697	1.75614	1.98283	0.020352	0.042785
g19673	IbCYP86A2	1.06687	2.35879	1.02062	2.03719	3.56464	44.1064	10.8877
g2011	IbCYP78A1	0.187489	0	0.0637393	0	0.524942	0	0.493597
g20456	IbCYP714A1	4.6884	5.79776	9.6275	12.571	5.32472	0.643642	36.4894
g21040	IbCYP71D3	47.0192	13.7038	83.6014	5.25356	0	0.051488	1.00371
g21043	IbCYP71D4	0.00700133	0.0374833	0.150333	0.706575	0	0.0966007	0
g21059	lbCYP71D5	5.95717	1.7066	1.11975	0.600944	0.134307	0.227069	0.10413
g21074	IbCYP71D1	0.655591	0.0349997	0.086467	0.051064	0	0.209572	0.0162057
g229	IbCYP716D3	5.46879	0.578165	0.655361	0.767593	1.82981	3.74382	6.59793
g24109	IbCYP82G1	0	0	0.179485	0.140879	0.0733713	20.4018	13.5651
g24889	IbCYP79A1	0	0	0	0	0	0	0.222399
g24957	IbCYP712A1	4.8847	0.0142517	0.0104197	0.081771	0.182986	0.007136	1.29797
g25165	IbCYP76G1	0.614664	1.11059	1.9824	26.1619	39.0917	16.302	10.4879
g25166	IbCYP76G2	1.27656	2.25908	6.46145	3.55551	19.6171	14.1859	14.7618
g25648	IbCYP89A1	9.5548	4.39629	8.14499	16.4508	58.4799	47.227	14.3055
g25652	IbCYP89A2	2.96007	2.92956	1.27487	2.22073	0.756497	4.52856	4.89519
g25764	IbCYP77A1	1.67399	2.25586	2.89455	7.89703	4.92084	14.7154	8.53943
g26539	IbCYP716A1	23.5894	30.6988	4.73079	31.3594	4.55475	0.116469	0.0793783
g29004	IbCYP81H1	39.0059	31.8663	21.6687	14.3418	28.5442	43.877	20.6539
g29369	lbCYP84A1	8.93554	2.9727	0.618273	2.14272	0.528657	0.185057	0.750903
g29949	IbCYP82C1	0.505332	0.281416	0.320364	0.79825	1.36874	130.485	0.574274
g30023	IbCYP85A1	4.42578	0.284483	2.86577	9.68913	14.0421	31.2676	7.48065
g30763	IbCYP72A3	12.2264	11.5429	9.8574	5.51432	2.63547	23.6036	17.7077
g31069	IbCYP97A1	6.52091	6.28844	14.402	6.07504	41.0242	7.8882	6.22616
g31300	IbCYP75B3	4.64849	15.3312	5.7885	12.8624	5.18599	4.86846	21.2876
g31304	IbCYP75B2	78.3147	95.3468	46.3847	15.4581	53.3914	7.12482	23.5735
g31924	IbCYP87A1	0	0	0	0	3.14781	0	0
g33351	IbCYP97B1	5.83092	8.77215	19.1258	12.2687	20.9308	2.08968	12.6046
g33553	IbCYP71A1	0.0540413	0.108081	1.59113	0.156873	0.173944	1.34686	0.149192
g33882	IbCYP78A2	54.8413	35.9891	4.89286	7.34048	0.320206	37.8411	6.358
g34946	IbCYP716D2	6.60938	4.19734	2.82609	3.98497	0.96369	2.75069	0.987045
g36172	IbCYP76G4	34.4035	6.64523	8.01903	0.743577	2.75595	0.135296	0.0938937
g36179	IbCYP76G3	3.35497	0.163015	0.0382883	0.066765	0.249766	0.716136	0
g37348	IbCYP736A2	6.22149	4.46928	2.1684	0.326659	2.08882	2.05225	0.960622
g39382	IbCYP706A2	0.0781063	0.0337223	0.0354893	0.08596	8.65414	0.549564	0.275993
g40109	IbCYP81Q4	0.510157	0.174047	0.439165	1.81435	29.1313	0.593209	0.799197
g4121	IbCYP716A2	0	0	0	0	0	0	0
g41794	IbCYP734A1	3.94891	3.21569	3.41132	5.43899	9.29788	4.53045	2.42429
g41827	IbCYP82D47	4.52462	1.42796	1.88267	1.28525	2.0625	0.553499	0.792645
g41935	IbCYP81Q3	84.3503	80.7123	31.1853	27.0193	48.5475	21.8395	34.0585
g41938	IbCYP81Q2	29.7293	38.3864	26.0058	7.4605	1.54208	3.76093	3.18873
g45035	IbCYP94C1	0.519344	0.714907	0.783007	0.341709	0.0263457	1.1299	4.86721
g46741	IbCYP72A8	0.0738073	0.0958887	0	0.0344245	0.00816567	0.122332	0.439022
g48365	IbCYP73A1(IbC4H)	62.6862	53.155	15.2074	18.7576	6.58057	30.3854	57.3668
g49066	IbCYP714E2(GAs)	23.4811	15.5513	9.23967	17.6225	10.4756	4.3958	5.60536
g50552	IbCYP75B4	0.298042	0.222535	0.0906137	0.0604	0.161671	0.149491	0.12241
g5163	IbCYP82G3	263.361	264.812	84.7836	2.3666	0.099519	0.0356693	0
g5165	IbCYP82G4	51.1729	26.2086	11.5346	5.4715	0.94118	0.498193	0.033497
g5167	IbCYP82G8	26.1925	20.4174	27.8969	0.053994	0.00962533	0	0.0512177
g5188	IbCYP82G5	7.72347	5.30786	9.63803	10.7426	1.06355	2.41059	4.61386
g53986	IbCYP71D8	1.23136	1.08016	3.81677	18.4606	6.79578	5.71342	3.96095
g54008	IbCYP96A1	0	0	0	0.0964615	0.188773	1.75535	0.206996
g54315	IbCYP72A5	4.15681	2.57195	0.935792	16.454	51.9603	3.70267	10.1009
g54320	IbCYP72A7	18.2976	34.4303	22.697	14.267	22.6354	0.33655	1.77385
g54545	IbCYP72A1	12.5163	2.41153	2.04926	3.51153	2.91092	0.626525	1.07624
g54621	IbCYP72A6	0.0104953	0.173087	0	0.312192	0.030041	0.37172	37.4491
g54624	IbCYP72A2	12.0229	5.79403	6.34597	19.8811	4.50659	0.271223	2.58493
g54634	IbCYP72A4	14.3861	16.1888	16.7453	5.96029	8.09085	1.97172	4.16305
g55	IbCYP96A2	2.18693	1.06019	2.01847	9.62553	47.6751	409.225	2.28135
g55337	IbCYP81Q1	17.6023	10.1802	12.7791	20.1657	11.1841	3.56199	9.09284
g55963	IbCYP75B1(IbF3'H)	1.11288	0.691905	0.175298	0.100933	0.01729	1.27386	0.468483
g56563	IbCYP704A1	0.349334	0.0120237	0.0999203	0.1534	0.0874497	0.122418	0.048847
g5670	IbCYP716D1	10.2842	7.32977	12.4787	30.6716	4.12341	8.21145	4.92871
g56967	IbCYP736A1	0.065344	0.325696	0	0.063887	0.0490073	1.8318	0.317909
g57	IbCYP96A3	0.225299	0.286189	0.11212	1.48879	1.15664	235.746	2.90471
g57303	IbCYP88A1	0.652014	0.847993	2.96341	7.77493	0.028652	5.7992	9.96664
g5931	IbCYP71D2	0.996281	2.03594	0.0753387	0.148115	0.0688567	0.732137	0.20847
g59319	IbCYP77B1	0.0849037	0.193772	0.17368	0.832319	0.199751	17.4408	2.06539
g60375	IbCYP81K1	13.5861	10.9932	7.98448	11.288	19.9635	5.11413	9.6253
g60439	IbCYP701A1	26.9685	29.9493	79.7305	36.2146	0.146761	56.9255	53.6644
g60684	IbCYP707A1	271.404	182.991	66.0564	25.3386	31.064	19.8373	19.8532
g61131	IbCYP83A2	0.215084	0.0736857	0	0.500841	0.0232963	47.3266	6.57263
g61141	IbCYP83A1	1.41165	1.04183	3.33506	24.4248	3.13996	15.117	50.4463
g62048	IbCYP736A6	1.21353	3.39637	1.39493	2.36602	9.48458	1.59076	1.6975
g9331	IbCYP86A1	0.335703	0.196687	0.174782	0.628556	0.331644	18.1296	6.53592
g9619	IbCYP94A1	1.68427	0.137918	1.78798	5.97979	66.8773	27.8782	2.67015
g9792	IbCYP82G6	87.8535	47.2923	11.9863	1.89832	0.330789	0.190821	2.20658
g9798	IbCYP82G7	304.122	220.966	71.3538	29.4715	0.663768	0.820528	3.51531

## Sheet: under salt and drought
Supplementary table 7 Expression of IbCYPs under salt and drought
gene ID	gene Name	Primary root-CK	Primary root-Salt	Primary root-Drought	Stem-CK	Stem-Salt	Stem-Drought	Leaf-CK	Leaf-Salt	Leaf-Drought
g60439	IbCYP701A1	31.4365	1.91119	27.6812	36.2146	10.9362	19.0826	0.146761	0.369789	0.393102
g56563	IbCYP704A1	0.230708	0.246844	0.0876867	0.1534	0.0822507	0.069499	0.0874497	0.0868877	0.0205807
g15644	IbCYP706A1	15.852	25.2009	13.0417	30.709	27.9847	22.4149	15.4868	17.0092	13.9455
g39382	IbCYP706A2	0.158742	0.005551	0.080734	0.08596	0.0166903	0.032675	8.65414	2.27854	1.13654
g60684	IbCYP707A1	88.4199	16.8547	26.7781	25.3386	106.596	33.1924	31.064	20.8929	39.0556
g24957	IbCYP712A1	9.17654	0.747895	9.46279	0.081771	0.0499773	0.0655047	0.182986	0.0434477	0.025661
g20456	IbCYP714A1	5.73595	2.43104	4.64504	12.571	3.39108	6.80786	5.32472	2.9219	4.7435
g10002	IbCYP714E1(GAs)	9.67027	43.0845	140.567	3.8935	16.0036	7.19552	1.83251	2.91151	7.10889
g49066	IbCYP714E2(GAs)	9.30225	32.9017	16.5786	17.6225	18.2569	18.7051	10.4756	9.57188	15.5783
g26539	IbCYP716A1	2.44329	4.88941	1.52019	31.3594	30.852	38.2331	4.55475	7.96567	11.0346
g4121	IbCYP716A2	0.344733	0	0	0	0	0	0	0	0
g5670	IbCYP716D1	13.2174	30.5024	14.0178	30.6716	37.6845	42.3091	4.12341	4.67702	4.43229
g34946	IbCYP716D2	4.04356	28.7082	1.62692	3.98497	4.088	2.57518	0.96369	1.12185	1.07983
g229	IbCYP716D3	5.63574	0.917799	7.51111	0.767593	0.624093	1.57273	1.82981	1.76255	2.49615
g33553	IbCYP71A1	0	0.708406	0.114413	0.156873	0.230434	0.180227	0.173944	0.627533	0.454058
g21074	IbCYP71D1	0.432173	9.28313	7.66685	0.051064	0.176827	0.514814	0	0.176012	0.203349
g5931	IbCYP71D2	0	0.142662	0.83589	0.148115	0.189433	1.17519	0.0688567	0.679485	0.715104
g21040	IbCYP71D3	55.7564	59.5912	80.5727	5.25356	3.62561	6.90416	0	0.0479943	0.010802
g21043	IbCYP71D4	0.009561	0	0.0206407	0.706575	0.37592	0.466197	0	0.0415517	0.0671627
g16008	IbCYP71D6	4.53889	0.667722	0.865484	0.162789	0.0598633	0.25729	0	0	0.00574767
g11283	IbCYP71D7	0	0	0	0.51388	0.0743333	0.148931	0.00445167	0.26754	0
g53986	IbCYP71D8	0.262071	13.9387	0.981372	18.4606	14.0207	32.0356	6.79578	11.7512	9.61398
g54545	IbCYP72A1	6.27181	6.44158	3.18226	3.51153	2.86383	2.39569	2.91092	4.17238	3.35812
g54624	IbCYP72A2	12.4646	2.71486	7.84207	19.8811	9.34393	12.0205	4.50659	5.77841	6.7667
g30763	IbCYP72A3	0.995469	1.28103	0.465413	5.51432	8.56994	13.6349	2.63547	7.23902	8.75792
g54634	IbCYP72A4	7.78442	435.725	8.82514	5.96029	29.6182	37.3064	8.09085	12.1588	39.335
g54315	IbCYP72A5	7.05916	2.81024	3.91785	16.454	5.8836	20.3155	51.9603	48.2338	51.0474
g54621	IbCYP72A6	0.023865	0.0136487	0	0.312192	0.184408	0.187337	0.030041	0.0402783	0.062668
g54320	IbCYP72A7	9.80705	1.08254	3.91007	14.267	3.53034	2.80344	22.6354	7.38975	6.29978
g46741	IbCYP72A8	0.008414	0.227915	0	0.0344245	0.075463	0.416194	0.00816567	0	0.0342857
g41794	IbCYP734A1	4.87872	8.19193	3.63939	5.43899	4.23629	6.43351	9.29788	7.17074	9.38198
g17070	IbCYP735A1	10.2224	4.06802	25.6152	2.13668	1.42159	2.98985	5.62645	2.68975	4.93023
g56967	IbCYP736A1	0.153094	0.142194	0.0769117	0.063887	0.303511	0.242409	0.0490073	0.230443	0.241443
g37348	IbCYP736A2	10.7138	92.1491	10.5037	0.326659	1.88302	3.10538	2.08882	1.60875	3.43811
g16719	IbCYP736A3	77.9138	524.312	124.517	4.03781	12.297	14.9749	2.71064	5.95852	17.2328
g16726	IbCYP736A4	38.3838	32.0445	10.1464	8.25545	15.5576	8.81529	16.2656	9.86975	11.8648
g1401	IbCYP736A5	0.224469	0.100739	0.239211	0.935214	0.661158	1.45187	1.72897	0.486644	0.286018
g62048	IbCYP736A6	0.738824	1.83336	0.600077	2.36602	3.68117	4.12949	9.48458	4.1773	7.70984
g48365	IbCYP73A1(IbC4H)	169.559	70.2032	73.3022	18.7576	32.3255	28.748	6.58057	8.10085	3.65504
g55963	IbCYP75B1(IbF3'H)	2.09999	0.404723	0.676033	0.100933	0.0971817	0.096958	0.01729	0.424743	0
g31304	IbCYP75B2	40.0196	42.2277	50.7412	15.4581	35.8777	49.3926	53.3914	22.0167	49.6478
g31300	IbCYP75B3	3.64548	4.01863	1.51481	12.8624	35.1254	62.0478	5.18599	7.93397	13.0996
g50552	IbCYP75B4	0.559109	4.0319	2.07632	0.0604	0.085224	0.412734	0.161671	0.155152	1.48061
g1151	IbCYP76C1	0.267392	1.13602	0.08549	0.504973	0.641922	0.700867	1.07582	0.98598	0.417365
g1147	IbCYP76C2	0.0901247	0.0180807	0.0161623	5.60446	0.980679	2.44231	59.719	22.0997	8.46916
g25165	IbCYP76G1	8.66454	0.156746	1.29755	26.1619	8.79222	22.2729	39.0917	23.5133	17.2254
g25166	IbCYP76G2	1.30099	0.28321	0.422639	3.55551	1.74076	3.51333	19.6171	5.93924	6.05186
g36179	IbCYP76G3	0.412477	0.042977	0.436454	0.066765	0.011532	0.112109	0.249766	0.107259	0.114208
g36172	IbCYP76G4	3.51596	0.153274	1.11323	0.743577	0.452938	0.714674	2.75595	0.642891	1.15217
g25764	IbCYP77A1	1.78874	0.497128	1.4091	7.89703	3.60953	9.4199	4.92084	10.9294	7.38621
g59319	IbCYP77B1	0.026695	0.0319097	0.071146	0.832319	4.51344	25.4699	0.199751	3.66839	13.7529
g2011	IbCYP78A1	0.403075	0.072617	0.0978137	0	0.08611	0.419864	0.524942	0.189118	0.832337
g33882	IbCYP78A2	17.1896	6.02282	26.9621	7.34048	3.67653	11.9668	0.320206	0.738527	1.99487
g19393	IbCYP78A3	0.0359443	0	0.0604573	1.75614	1.40415	3.04985	1.98283	1.51177	7.82094
g24889	IbCYP79A1	0	0	0	0	0	0	0	0	0
g29004	IbCYP81H1	14.7889	196.837	15.1338	14.3418	60.3869	33.8074	28.5442	45.6562	31.9171
g60375	IbCYP81K1	3.84837	13.8206	3.73837	11.288	7.23006	29.4705	19.9635	9.62166	33.3616
g55337	IbCYP81Q1	10.9963	10.2424	11.1461	20.1657	11.7123	16.7609	11.1841	16.9368	12.9188
g41938	IbCYP81Q2	14.5361	17.692	11.0536	7.4605	13.5291	5.93077	1.54208	3.77255	1.3729
g41935	IbCYP81Q3	67.4124	150.002	69.5966	27.0193	91.8246	45.1278	48.5475	54.9315	64.7167
g40109	IbCYP81Q4	1.15741	0.100231	0.781333	1.81435	0.89489	3.06531	29.1313	17.4255	12.1489
g29949	IbCYP82C1	0.793938	0.630135	1.06362	0.79825	0.527779	1.39665	1.36874	0.789154	1.03021
g41827	IbCYP82D47	0.947904	0.746588	1.34842	1.28525	0.789754	1.44075	2.0625	0.934144	1.73205
g16552	IbCYP82F1	2.26069	26.4643	10.3394	1.50969	4.29969	1.79943	1.1186	0.975749	0.752319
g14093	IbCYP82F2	2.68738	3.1734	1.27341	3.124	1.16251	2.06192	34.0381	10.1396	5.24044
g24109	IbCYP82G1	0	0.0377233	0	0.140879	0.887956	0.663284	0.0733713	0.234512	0.620483
g17754	IbCYP82G2	4.50754	0.101756	1.72231	5.84953	12.1686	24.7275	7.87495	5.16077	11.6514
g5163	IbCYP82G3	44.1092	2.41692	11.5598	2.3666	0.336873	0.869168	0.099519	0.134224	0.241494
g5165	IbCYP82G4	10.6141	0.388928	2.48062	5.4715	1.06147	2.28085	0.94118	0.384084	0.287689
g5188	IbCYP82G5	5.91934	5.22238	5.27476	10.7426	6.94699	9.17518	1.06355	1.98691	2.82596
g9792	IbCYP82G6	28.1958	0.260021	3.04392	1.89832	1.01524	3.24893	0.330789	0.254587	0.405211
g9798	IbCYP82G7	90.1338	2.93688	15.9562	29.4715	28.411	27.1676	0.663768	1.13104	1.58487
g5167	IbCYP82G8	6.07333	0	0.712193	0.053994	0.0320443	0.0415337	0.00962533	0	0.0303187
g10678	IbCYP82G9	2.49192	0.462673	2.26118	2.91986	1.9641	4.68715	4.37422	5.22876	6.20524
g61141	IbCYP83A1	1.10169	0.029878	0.195595	24.4248	11.0779	4.06273	3.13996	20.2679	3.21862
g61131	IbCYP83A2	0.0965977	0.378864	0.0949603	0.500841	9.55644	0.123575	0.0232963	4.42638	0
g30023	IbCYP85A1	17.7797	7.33288	28.0971	9.68913	8.46655	11.2829	14.0421	12.2825	9.91604
g9331	IbCYP86A1	3.67411	0.764366	1.25946	0.628556	0.947692	3.53895	0.331644	6.24367	1.39787
g19673	IbCYP86A2	0.123465	0.437493	0.13345	2.03719	2.97183	14.0514	3.56464	23.6764	22.2221
g31924	IbCYP87A1	0.082604	0.101075	0.058271	0	0.113657	2.20329	3.14781	0.178435	0.44548
g57303	IbCYP88A1	2.56896	0.230985	2.2849	7.77493	2.36045	5.30989	0.028652	0.198637	0.143232
g25648	IbCYP89A1	10.4978	3.34718	7.74741	16.4508	9.95414	21.1006	58.4799	47.9478	42.1747
g25652	IbCYP89A2	7.36299	30.8656	14.3009	2.22073	1.88918	6.3245	0.756497	1.67463	2.41996
g17000	IbCYP90C1	37.4002	6.07461	31.2076	26.6078	13.2598	24.0668	25.1887	17.4466	16.5926
g9619	IbCYP94A1	3.84966	1.50558	2.54759	5.97979	2.29165	8.63933	66.8773	24.6105	44.5937
g10686	IbCYP94A2	167.231	100.694	26.3973	5.65792	16.1316	13.3613	4.15272	4.70319	0.608271
g45035	IbCYP94C1	0.647997	0.39848	2.2826	0.341709	0.383036	0.457377	0.0263457	0.00431467	0
g54008	IbCYP96A1	0.0204913	0	0.0205507	0.0964615	0.0617987	0.723026	0.188773	3.80268	0.194912
g55	IbCYP96A2	6.3866	3.437	1.77925	9.62553	14.337	23.2174	47.6751	30.2142	56.1386
g57	IbCYP96A3	0.621128	0.719925	0.203989	1.48879	0.540837	3.6233	1.15664	0.965736	1.80782
g169	IbCYP96A4	0	0.006659	0	0.758894	0.626217	1.43802	0.51126	1.80462	2.35735
g31069	IbCYP97A1	15.0083	2.1397	13.9309	6.07504	4.15748	6.60825	41.0242	16.7096	8.13172
g33351	IbCYP97B1	5.82636	1.2122	3.83933	12.2687	8.30627	15.4366	20.9308	19.5574	18.7663
g21059	lbCYP71D5	0.302779	7.83204	1.10059	0.600944	2.18631	2.26957	0.134307	0.268862	0.688224
g29369	lbCYP84A1	26.1479	5.68722	6.98372	2.14272	3.07864	3.27643	0.528657	0.507854	0.436361

## Sheet: under cold
Supplementary table 8 Expression of IbCYPs under cold
gene Name	ss_ck	L_ss_3h	L_ss_24h	lhs_ck	L_lhs_3h	L_lhs_24h
IbCYP714E1(GAs)	0.181009	0	0.0919263	4.83176	3.57363	0.880413
IbCYP82G9	1.5933	3.89482	2.71972	2.00575	6.61292	1.68397
IbCYP94A2	0.743724	0.645318	0.827797	0	0	0
IbCYP71D7	0	0	0	0	0	0
IbCYP76C2	15.5184	2.56434	15.8553	31.4164	18.0643	23.2589
IbCYP76C1	0.393731	0	0.0999817	0.382573	0.637227	0.25586
IbCYP736A5	0.476516	0	0	0	0	0
IbCYP82F2	19.0448	2.05527	1.7973	12.4342	2.41869	2.69159
IbCYP706A1	18.3108	7.67312	5.89539	5.12197	1.71207	1.22204
IbCYP71D6	0	0	0	0	0	0
IbCYP82F1	0.757816	0.761944	2.45542	2.47202	5.45127	12.3679
IbCYP736A3	0	0	0.080069	0.288623	0.88529	0
IbCYP736A4	11.988	6.01995	7.83808	17.4014	6.27586	6.31861
IbCYP96A4	0	0	0	0	0	0
IbCYP90C1	8.91982	6.48538	11.422	10.7641	12.7654	8.37015
IbCYP735A1	3.37352	0.875721	0.7097	3.04692	0.953798	1.30437
IbCYP82G2	1.75829	2.98045	2.62152	11.0361	7.74351	1.96242
IbCYP78A3	2.60652	4.54619	3.80262	6.51465	2.5946	7.95517
IbCYP86A2	43.7562	15.6658	8.29782	5.71069	6.61276	0.114739
IbCYP78A1	6.93615	8.49321	4.34099	2.02263	5.73506	1.83392
IbCYP714A1	17.5607	15.2353	11.7236	49.3295	9.95135	19.0718
IbCYP71D3	0	0	0	0	0.102792	0
IbCYP71D4	0	0	0	0	0.261059	0
lbCYP71D5	0	0	0	0	0	0
IbCYP71D1	0	0	0	0	0.391526	0
IbCYP716D3	2.48583	0.757759	0.694517	1.29692	0.732105	0.34127
IbCYP82G1	0.124963	0.489013	0.099602	0	0	0
IbCYP79A1	0	0	0	0	0	0
IbCYP712A1	0.6786	1.32521	1.40604	0.587822	0.593792	1.90948
IbCYP76G1	33.8056	14.2225	18.6042	38.9476	53.0677	61.1589
IbCYP76G2	17.0958	9.48604	8.35753	31.511	28.7349	17.5682
IbCYP89A1	70.4293	64.2293	71.1036	79.8276	100.797	140.918
IbCYP89A2	12.9256	33.3584	29.3809	7.05988	13.2799	9.16685
IbCYP77A1	10.8993	3.66714	3.04223	5.74443	5.26795	1.1457
IbCYP716A1	6.22861	6.43171	4.90929	3.9787	5.52126	4.94005
IbCYP81H1	19.0076	11.9904	9.66824	10.7348	11.4694	7.05987
lbCYP84A1	0.114924	0.170877	0	0	0	0
IbCYP82C1	0.0792973	0.156188	0	0.150787	0.088858	0.104606
IbCYP85A1	17.9661	5.21799	8.12101	29.1158	10.3402	4.47428
IbCYP72A3	2.42321	46.098	20.7562	7.63371	17.932	6.48739
IbCYP97A1	24.0125	13.8113	22.2983	12.5912	3.88259	1.85659
IbCYP75B3	1.12736	0.299199	0	0.941062	1.16673	0.164286
IbCYP75B2	0.927695	1.26642	1.02723	11.9262	8.19231	0.528296
IbCYP87A1	0	0	0	0	0	0
IbCYP97B1	22.395	5.5329	6.93367	28.5933	11.5037	10.5217
IbCYP71A1	0	1.1541	1.33149	0.193645	5.11789	6.94163
IbCYP78A2	1.00159	2.68184	3.22037	3.60295	3.83508	2.4836
IbCYP716D2	0.653582	2.23236	1.97429	1.38398	1.5624	1.96637
IbCYP76G4	5.37712	10.865	12.713	6.16252	13.9883	20.0555
IbCYP76G3	0.173658	0.155271	0	0.152067	0.243128	0.110839
IbCYP736A2	0.497134	1.7816	1.04957	1.27628	4.09814	0.809565
IbCYP706A2	9.62636	4.91677	5.60997	11.5957	4.84563	7.24177
IbCYP81Q4	40.1615	9.04914	11.4374	40.8789	23.88	29.6664
IbCYP716A2	0	0	0	0	0	0
IbCYP734A1	31.6885	49.921	44.4634	24.8222	31.4048	25.7578
IbCYP82D47	1.07887	0.7477	1.3012	0.889572	1.21582	2.56309
IbCYP81Q3	14.961	13.4241	6.31533	41.2438	29.9185	10.0592
IbCYP81Q2	0.586379	1.05842	1.34628	0.616482	0.428742	0.23989
IbCYP94C1	0	0	0	0	0	0
IbCYP72A8	2.41235	2.19634	2.06753	6.11803	12.0321	10.9414
IbCYP73A1(IbC4H)	0.652399	0.263824	0.339274	0.790014	0.817121	0.310903
IbCYP714E2(GAs)	2.98044	1.90487	1.39009	6.44681	8.74265	3.60727
IbCYP75B4	0	0	0	0	0.159403	0
IbCYP82G3	0.32069	2.9857	0.668401	0.0970247	0.19349	0
IbCYP82G4	0	0	0.11087	0	0	0.212284
IbCYP82G8	0	0	0	0	0	0
IbCYP82G5	3.60451	2.72798	1.70569	3.11398	3.97325	1.03738
IbCYP71D8	4.88333	12.7568	12.8659	4.06178	5.87606	2.4302
IbCYP96A1	0.231033	0.130821	0	0.204814	0	0
IbCYP72A5	24.8376	14.9939	20.8958	85.6233	89.1783	93.0106
IbCYP72A7	13.4325	2.91451	7.32506	26.7554	15.8086	23.4458
IbCYP72A1	0.268668	0.107402	0.405643	0.263799	2.22641	1.63003
IbCYP72A6	0	0	0	0	0	0
IbCYP72A2	1.34444	0.45271	0.662375	1.88987	1.91889	1.34794
IbCYP72A4	0.442268	2.09807	3.10003	1.86275	20.9418	4.24639
IbCYP96A2	54.091	45.5504	39.6728	22.2838	21.8011	23.2784
IbCYP81Q1	13.8105	21.5211	24.9905	14.401	30.0235	29.3418
IbCYP75B1(IbF3'H)	0	0.128894	0.173949	0	0	0
IbCYP704A1	1.41933	1.02148	1.02627	0	0	0.115936
IbCYP716D1	1.89984	7.22546	0.566441	0.858311	0.176978	0
IbCYP736A1	0	0	0	0	0.232265	0
IbCYP96A3	2.57699	3.25182	0.893141	1.43328	6.54092	3.58867
IbCYP88A1	0.912504	0.0772503	0	0.0891097	0.0703243	0
IbCYP71D2	0	0	0	0	0	0
IbCYP77B1	0.380298	1.22223	0.388966	0	0.36531	0
IbCYP81K1	9.49955	3.7947	2.9776	6.45471	3.36904	1.94949
IbCYP701A1	0.503405	0.122949	0	0.219624	0.115794	0
IbCYP707A1	3.65439	8.81071	220.671	3.76831	6.05268	6.48449
IbCYP83A2	0	0.153988	1.80504	1.58005	0.116616	0.839279
IbCYP83A1	7.01393	1.29249	1.27594	4.83141	2.29694	1.66025
IbCYP736A6	4.10963	2.12157	3.70458	2.95363	1.83799	3.64893
IbCYP86A1	0.149281	0.38813	0.340725	0.228417	0.343218	0.373962
IbCYP94A1	10.4672	1.08399	2.21139	5.22462	1.90914	0.15719
IbCYP82G6	0.555183	0.252321	0.151735	0.46297	0.856584	0.188767
IbCYP82G7	0	0	0	0	0.122545	0

## Sheet: under heat
Supplementary table 9 Expression of IbCYPs under heat
gene Name	F-G25	F-G30	F-Z25	F-Z30	T-G25	T-G30	T-Z25	T-Z30
IbCYP714E1(GAs)	7.24222	14.6998	8.18313	11.1594	0.808778	1.10386	0.46057	0.0843727
IbCYP82G9	3.84433	4.09417	3.30404	3.08625	2.41906	1.10687	2.92846	1.25255
IbCYP94A2	25.4248	28.1839	36.6248	15.4815	5.7782	2.07976	5.21281	0.430449
IbCYP71D7	6.57124	3.77589	0.012312	0.148614	2.8501	1.94394	0.012583	0
IbCYP76C2	0.288948	0.472464	0.244642	1.85139	1.03055	1.94377	0.630504	0.547646
IbCYP76C1	0.469764	0.416395	0.366413	0.294401	0.327219	0.170872	0.0422333	0.045241
IbCYP736A5	0	0.116917	0	0	0.0849493	0.012847	0.207723	0.0232107
IbCYP82F2	10.7687	3.64548	3.52112	2.24179	0.537992	0.772202	0.110484	0.335438
IbCYP706A1	11.4594	13.3574	13.9859	21.5101	6.44484	4.893	7.2349	11.232
IbCYP71D6	13.9574	11.636	3.71932	4.70465	14.6989	2.73923	10.2937	1.33905
IbCYP82F1	1.31648	1.65883	1.10068	1.78394	3.47395	0.966599	2.49708	1.15672
IbCYP736A3	5.99679	2.54681	9.02575	4.60681	2.2491	1.20685	0.82104	0.523614
IbCYP736A4	3.26228	6.37635	4.12289	9.6679	1.25695	1.63258	2.38145	2.40112
IbCYP96A4	0	0	0.0300947	0	0	0	0	0
IbCYP90C1	46.5707	48.7648	50.9149	42.7191	33.036	52.5629	24.0499	58.8826
IbCYP735A1	6.11545	23.15	4.88973	18.1693	2.38165	5.54941	3.36431	15.7587
IbCYP82G2	12.1441	8.00492	9.49249	9.0532	23.8671	15.7939	17.3992	20.3638
IbCYP78A3	0.0772077	0.196163	0.107661	0.245895	1.15641	2.54169	0.323099	3.47668
IbCYP86A2	1.40144	0.768286	0.329506	0.326002	4.16101	2.17922	1.1944	0.481291
IbCYP78A1	0.09383	0.223363	0.243716	0.22619	0.813485	3.29959	0	0.730757
IbCYP714A1	26.0868	31.6382	14.5469	12.5288	11.7854	11.9786	6.50228	9.81394
IbCYP71D3	50.2943	38.915	49.0439	51.8593	40.4274	42.8397	23.6117	42.6711
IbCYP71D4	0.15339	0.0290963	0.257298	0.053819	0.159712	0	0.0475	0
lbCYP71D5	2.06543	0.767041	2.63335	0.735624	1.80347	1.28915	0.609836	0.828425
IbCYP71D1	0.46162	0.054078	0.547866	0.0781407	0.163627	0	0.0915163	0
IbCYP716D3	4.76831	7.02039	11.464	27.5945	0.740299	0.686542	0.26394	0.190118
IbCYP82G1	0	0	0	0.00545833	0	0	0	0
IbCYP79A1	0	0	0	0	0	0	0	0
IbCYP712A1	2.97733	7.68672	46.5069	52.9476	2.25075	1.64742	25.4698	14.8089
IbCYP76G1	0.192837	0.189068	0.156798	0.71451	0.204708	0.059426	0.551195	0.441671
IbCYP76G2	1.50487	2.42205	4.54787	4.87093	2.52512	2.41959	7.04555	13.0668
IbCYP89A1	16.7509	26.9426	21.1038	28.6703	10.8364	33.8126	7.22124	20.9802
IbCYP89A2	4.47529	5.19019	8.94704	6.56017	3.70994	12.3253	0.558047	16.7021
IbCYP77A1	5.94296	2.1159	2.32689	1.01333	3.43125	0.679002	4.68973	0.248051
IbCYP716A1	9.93065	26.3269	8.49387	19.1539	9.61759	20.2555	5.60868	33.6451
IbCYP81H1	2.65828	4.0177	4.7463	4.68053	6.64843	9.96593	2.13623	5.24501
lbCYP84A1	23.228	24.9439	12.6147	12.2918	2.9243	8.41351	0.397185	2.00598
IbCYP82C1	0.0879543	0.117045	0.216968	0.197984	0.206594	0.361166	0.122625	0.285813
IbCYP85A1	20.057	27.4806	22.0544	24.0346	4.20203	8.76573	5.66377	12.0341
IbCYP72A3	11.8216	15.3063	9.98892	17.1885	16.4045	35.1311	12.7922	44.8741
IbCYP97A1	6.47025	9.73504	8.57896	25.424	4.95303	2.2971	12.3659	3.09516
IbCYP75B3	0.230352	0.820375	0.371717	0.962266	0.228074	0.048035	0.0365483	0.0249623
IbCYP75B2	21.9595	22.4889	30.0646	39.5259	22.9709	27.7095	19.2585	8.99679
IbCYP87A1	0	0	1.10819	0.55359	0	0	0	0
IbCYP97B1	9.07664	9.89133	12.3713	12.1335	14.8395	10.196	20.7245	18.9024
IbCYP71A1	0.0206593	0.00726767	0	0	0.0273523	0	0.0118653	0
IbCYP78A2	53.2366	42.224	70.1502	63.421	6.23525	6.60726	9.113	7.50177
IbCYP716D2	15.9353	10.119	9.92864	13.2002	3.2944	3.72574	1.94449	3.2002
IbCYP76G4	16.5698	25.9939	12.1811	30.9469	8.55577	24.5346	6.37734	13.0966
IbCYP76G3	3.68284	10.1806	14.4132	26.2956	0.155456	0.0921033	0.083408	0.182274
IbCYP736A2	21.0561	13.6221	15.3867	15.2005	3.87965	9.29383	3.48393	3.71043
IbCYP706A2	0.678145	0.0552397	0.702133	0.085458	0.0774553	0	0.116652	0.017635
IbCYP81Q4	2.70011	6.03305	2.42941	3.38864	0.385014	1.29093	0.383017	1.14133
IbCYP716A2	0.647023	0.0226147	0.303892	0.154882	0.0692833	0.0294573	0.0371487	0
IbCYP734A1	22.7146	26.4901	24.0678	24.8783	17.2231	28.981	11.2256	21.5895
IbCYP82D47	8.17598	12.6039	5.54943	6.81147	1.90541	3.61666	1.88971	2.32475
IbCYP81Q3	41.8337	47.1884	62.1206	54.9768	29.5891	42.1933	17.7895	26.3082
IbCYP81Q2	18.0665	19.2267	16.2181	18.3835	39.6615	14.4148	33.7181	7.39752
IbCYP94C1	0.0551757	0.0596237	0.173906	0.102283	0.226551	0.112801	0.159729	0.0778183
IbCYP72A8	2.28549	2.50946	0.020874	0.0145153	1.81563	3.58864	0.039123	0.138943
IbCYP73A1(IbC4H)	103.703	43.0767	103.09	69.8701	13.4978	0.971566	278.773	1.68438
IbCYP714E2(GAs)	24.3028	22.8111	16.0127	19.9897	15.0776	8.99334	7.16654	7.57525
IbCYP75B4	0.913067	0.514206	0.840815	0.264914	0.379753	0.195172	0.246118	0.0731183
IbCYP82G3	1379.57	1227.04	709.234	633.942	166.736	53.2583	167.834	27.4562
IbCYP82G4	257.149	198.31	173.904	119.169	17.0107	9.92017	21.2091	2.96525
IbCYP82G8	150.36	105.611	33.4467	63.4106	45.3558	26.0761	27.7566	12.8317
IbCYP82G5	10.4613	11.1693	5.98109	7.73338	14.0883	8.07112	4.96227	6.6085
IbCYP71D8	2.45148	6.13552	4.69365	6.57522	8.83114	34.2875	2.82535	41.6831
IbCYP96A1	0	0	0	0	0.0260743	0	0.0179983	0
IbCYP72A5	27.3658	17.8423	28.0345	12.5174	2.81439	5.34832	1.60381	1.92037
IbCYP72A7	23.8994	35.1849	32.218	54.9596	8.72261	3.19153	46.6535	18.5798
IbCYP72A1	27.2429	24.5719	34.1696	30.4146	5.07942	10.1979	2.8137	3.25246
IbCYP72A6	32.0293	25.2345	32.9351	29.6565	28.2344	7.25414	18.861	4.65459
IbCYP72A2	19.2314	23.3817	26.1215	23.941	17.472	7.5523	9.87429	4.62503
IbCYP72A4	19.9034	15.305	11.6987	11.1968	68.0691	18.901	15.8289	11.3115
IbCYP96A2	2.53306	5.13482	0.665497	1.98626	3.30928	2.3519	1.81507	1.9578
IbCYP81Q1	14.8513	15.2819	17.702	16.494	15.8516	29.603	11.6901	31.4406
IbCYP75B1(IbF3'H)	2.72681	1.07921	1.98385	2.61074	0.238476	0.133916	2.41461	0.327142
IbCYP704A1	1.11597	2.42264	0.904471	4.75352	1.56344	1.93585	0.270164	0.437189
IbCYP716D1	11.7652	11.4163	11.2857	9.28068	13.9231	16.3078	8.51117	8.40794
IbCYP736A1	0	0.012873	0.0536277	0.0409963	0.0560447	0	0.0113533	0.0743463
IbCYP96A3	0.188412	0.42271	0.808809	0.952829	0.411696	0.24103	0.491474	0.216014
IbCYP88A1	0.984703	1.62475	0.91368	1.455	4.16857	6.0376	1.80634	4.0443
IbCYP71D2	0	0	0	0	0	0	0	0
IbCYP77B1	0.0360527	0.049429	0.0159463	0.087565	0.249598	0.0491297	0.290962	0.212032
IbCYP81K1	5.32583	8.30471	8.30158	13.0589	5.39538	10.2722	3.25312	14.3008
IbCYP701A1	32.9147	27.0075	73.7867	64.9102	44.031	20.517	64.4229	22.4482
IbCYP707A1	10.6874	26.6579	16.7811	24.8416	105.183	61.655	51.6122	12.8643
IbCYP83A2	2.20917	8.55744	0.139897	0.351269	10.538	3.07254	0	0.0254583
IbCYP83A1	2.61071	1.74104	6.2496	3.74716	2.41553	5.97654	1.21996	9.59332
IbCYP736A6	1.16247	1.41409	0.100797	0.160314	0.887956	2.30881	0.0563193	0
IbCYP86A1	1.53398	0.672888	1.2744	0.777469	0.448579	0.183875	0.372338	0.331326
IbCYP94A1	1.07202	1.76258	0.754335	2.04186	0.672706	0.303614	0.518704	0.956595
IbCYP82G6	571.726	332.072	294.413	156.764	31.1436	11.7328	28.412	13.9411
IbCYP82G7	1296.08	860.602	536.741	418.378	48.2244	21.6464	69.8495	10.8152

## Sheet: under plant hormones
Supplementary table 10 Expression of IbCYPs under plant hormones
gene Name	FR	ABA-FR	SA-FR	MeJA-FR	Stem	ABA-Stem	SA-Stem	MeJA-Stem	Leaf	ABA-Leaf	SA-Leaf	MeJA-Leaf
IbCYP714E1(GAs)	14.1218	6.96746	5.95704	23.7411	7.58443	9.74863	10.3064	9.73536	0.92675	0	0.761983	4.52586
IbCYP82G9	3.75713	1.30864	0	4.2956	3.11016	2.04268	2.96831	3.65109	1.19641	0	2.71279	4.64088
IbCYP94A2	43.7236	65.5317	5.78379	23.1333	44.3464	130.509	119.298	32.9393	21.8624	66.1566	55.2553	15.1274
IbCYP71D7	0	0	0	0	0	0	0	0	0	0	0	0
IbCYP76C2	0	0	0	0	1.97848	0.50722	0.719239	0.392022	13.6893	5.41093	4.50712	10.6734
IbCYP76C1	0	0	0	0	0	0	0.882041	0.358581	0	0	0	0
IbCYP736A5	0	0	0	0	1.34617	0	0	0.633957	0	0	0	0
IbCYP82F2	3.06928	1.00467	0	2.56177	0	0	0	0	6.021	0	0	1.99295
IbCYP706A1	4.91233	7.47609	0	4.57407	4.87724	5.0805	7.90489	5.98216	15.4367	14.3125	16.2989	13.3991
IbCYP71D6	2.37702	3.1433	0	1.98775	0.78097	0	1.12023	1.31774	0	0	0	0
IbCYP82F1	0	0	0	0	0	0	0	0.749842	0	0	0	0
IbCYP736A3	3.70094	20.8833	0	1.94273	0.851078	0	0.385256	0	0	0	0	0
IbCYP736A4	2.98157	5.23085	0	2.19565	4.98252	2.2937	3.62015	11.8227	6.92456	7.65695	8.51843	5.78713
IbCYP96A4	0	0	0	0	0	0	0	0	0	0	0	0
IbCYP90C1	16.5085	17.1753	3.60189	24.2811	13.6435	7.2809	16.4071	19.9716	5.51191	6.53091	8.15988	3.55362
IbCYP735A1	9.7806	4.1019	1.63635	6.55739	0	1.04699	1.33861	1.91933	0	0	1.00118	5.73811
IbCYP82G2	1.87539	5.86082	0	2.92615	11.0987	8.10739	11.0672	6.05872	7.57958	10.6317	6.82548	3.77406
IbCYP78A3	0	0	0	0	1.51963	0.932135	0	0	0	0	0	0.809515
IbCYP86A2	2.06002	0.966104	0	0	27.4604	15.7619	21.2207	1.45117	75.9171	10.9708	25.4242	21.3485
IbCYP78A1	4.36406	1.89571	0	11.1118	2.01356	0	0	1.91932	3.31726	0	0	3.60133
IbCYP714A1	9.83458	11.0762	0	13.9918	16.7847	9.98895	12.6712	10.3437	18.7161	15.4684	6.34564	15.0848
IbCYP71D3	60.3537	41.6469	16.8583	70.9445	4.19082	1.59248	2.98041	30.8219	0	0	0	0
IbCYP71D4	0	0	0	0	0	0	0	0	0	0	0	0
lbCYP71D5	0	0	0	0	0	0	0	0	0	0	0	0
IbCYP71D1	0	0	0	0	0	0	0	0	0	0	0	0
IbCYP716D3	3.78853	3.95701	0	5.09969	0	0	0	0	7.1614	4.33638	2.76097	0.778796
IbCYP82G1	0	0	0	0	0	0.476281	0	0	0	0	0	0
IbCYP79A1	0	0	0	0	0	0	0	0	0	0	0	0
IbCYP712A1	4.43788	1.22765	0.926522	14.3006	0	0.861081	0.468199	1.00669	0	0	0	0
IbCYP76G1	0	0	0	0	14.9017	10.8466	9.51715	37.0722	36.5474	37.0549	31.8269	42.3814
IbCYP76G2	2.69099	1.87147	0	7.50067	2.28147	1.48463	1.53576	2.05309	6.51228	6.25976	8.06239	10.6564
IbCYP89A1	54.6322	19.4464	17.7529	72.9411	45.8687	55.2846	41.8945	38.8502	100.799	112.46	145.734	126.038
IbCYP89A2	19.8778	12.1826	3.13616	25.6844	1.49261	0.487814	0.435638	4.17713	5.52693	0	0.701538	2.37466
IbCYP77A1	5.57377	2.90738	9.68369	8.41038	15.9579	42.6683	32.9679	12.0153	20.39	5.1819	15.67	21.1278
IbCYP716A1	4.49323	4.88534	0	3.78308	25.3243	9.83215	18.133	31.6981	3.42099	2.9606	2.05819	3.55718
IbCYP81H1	4.65151	8.2993	9.50263	6.85494	7.7332	4.3302	4.3068	6.41296	9.35026	8.00282	16.7584	16.4693
lbCYP84A1	38.7759	13.2017	1.11816	8.51012	49.5929	25.7269	43.19	6.54632	0.824357	0	0.649903	0.33575
IbCYP82C1	0	0	0	0	0	0	0	0	0	0	0	0
IbCYP85A1	9.26567	13.4557	0	6.40007	6.48687	1.79085	4.67231	2.99252	11.7062	17.0265	4.53639	1.93368
IbCYP72A3	2.61896	6.33836	0	4.09767	2.43849	2.5269	2.79502	3.3595	1.07668	0	3.22856	1.15535
IbCYP97A1	7.33407	4.4617	0	1.39334	5.74341	1.95666	6.36065	2.81816	37.8819	23.8952	27.4806	8.24588
IbCYP75B3	0	2.37457	0	1.16676	41.9926	43.3467	75.196	150.107	0.809573	6.00013	8.6709	13.7363
IbCYP75B2	26.1416	21.2278	7.39295	14.0058	25.3677	11.3255	14.0255	8.46683	3.02769	8.15761	11.0589	6.50981
IbCYP87A1	0	0	0	0	0	0	0	0	0	0	0	0
IbCYP97B1	0.708888	4.44027	0	0.599924	4.39666	4.28326	8.8184	4.93215	8.14171	11.687	15.1925	3.66486
IbCYP71A1	0	0	0	0	0	0	0	0	0	0	0	0
IbCYP78A2	103.549	44.2961	36.315	200.325	111.839	111.968	61.8298	22.7452	3.23168	4.15741	1.33305	2.65629
IbCYP716D2	20.4381	13.4186	7.37613	13.4237	14.5568	13.3285	12.1377	4.46318	0.783803	0	1.39316	0
IbCYP76G4	8.16909	4.27037	0	8.19799	0	0	0	0	0.898463	0	0	0
IbCYP76G3	3.23686	0	0	19.159	0	0	0	0	0	0	0	0
IbCYP736A2	1.75938	5.90486	0	0	0	0	0	0	0	0	0.865437	0
IbCYP706A2	0	0	0	0	0	0	0	0	12.0664	4.44442	5.24572	5.71622
IbCYP81Q4	0	0	0	1.32774	4.6097	5.90392	5.60776	4.29293	15.2265	10.8166	23.1394	23.2409
IbCYP716A2	0	0	0	0	0	0	0	0	0	0	0	0
IbCYP734A1	8.76083	11.1927	1.24362	8.67886	8.69757	6.31505	11.1017	8.43087	6.98421	12.4739	13.2638	9.41193
IbCYP82D47	1.91281	0.895574	0	0.529953	0	0	0	0	0	0	0	0
IbCYP81Q3	88.8655	79.0066	77.0856	60.0156	10.7563	6.95659	8.24386	16.726	6.21713	4.03346	5.73307	28.7938
IbCYP81Q2	28.8412	18.7984	9.61438	27.2037	16.4789	3.20107	5.70331	7.35073	0	0	0	0
IbCYP94C1	0	0	0	0	0.609664	0	0.391692	0	0	0	0	0
IbCYP72A8	0	0	0	0	0	0	0	0	0	0	0	0
IbCYP73A1(IbC4H)	160.217	81.6622	143.568	202.655	145.404	178.534	142.525	168.921	9.20042	6.229	14.3915	49.8713
IbCYP714E2(GAs)	6.78232	11.4015	1.6942	14.1728	7.1992	4.9779	6.25557	9.97438	0	1.92367	2.06237	3.04752
IbCYP75B4	0	0	0	0	0	0	0	0	0	0	0	0
IbCYP82G3	597.471	509.151	151.639	234.192	3.48114	3.69469	4.47398	6.81359	0	0	0	0.792963
IbCYP82G4	27.5935	35.4851	8.28275	6.88809	2.48878	1.64627	2.53291	1.35034	0	0	0	0
IbCYP82G8	5.26028	12.5689	0	5.05755	0	0	0	0	0	0	0	0
IbCYP82G5	11.9234	10.6744	0.964953	14.6784	7.90134	5.77404	5.82062	10.1015	1.9432	0	2.40399	2.18417
IbCYP71D8	0	2.66059	0	1.02409	3.95396	1.79869	2.44423	6.73183	0	0	1.48363	0
IbCYP96A1	0	0	0	0	0	0	0	0	0	0	0	0
IbCYP72A5	4.44861	13.4475	0	7.73079	2.45256	3.88845	3.94167	5.15951	22.3656	4.59932	13.3273	13.5898
IbCYP72A7	24.6643	12.4266	8.49276	17.0307	16.1215	12.7188	14.2833	10.9077	27.5949	11.9193	16.1392	11.4363
IbCYP72A1	0.703874	2.95626	0	1.1464	0	0	0	0	0	0	0	0
IbCYP72A6	0	3.43385	0	0.912791	0.842192	3.60505	2.43257	2.4783	0	4.8615	2.17855	0
IbCYP72A2	1.57729	3.12852	0	2.12442	2.27913	1.14302	2.30759	3.90295	0	0	0	0
IbCYP72A4	1.522	12.2377	0	0	1.55836	0.58136	0.715455	0.434255	0	0	0	0
IbCYP96A2	0	0.764896	0	0	3.50901	3.30777	4.86429	4.90573	10.526	14.7987	18.6022	17.8116
IbCYP81Q1	6.93947	11.0161	3.17837	6.4894	5.28857	1.66561	4.19097	4.81503	6.82593	6.38546	4.64515	2.03447
IbCYP75B1(IbF3'H)	2.90027	2.32828	0	2.09154	10.624	4.51175	5.68175	3.16289	15.9712	3.42433	3.93148	1.55702
IbCYP704A1	0	0	0	0	0	0	0	0	0	0	0	0
IbCYP716D1	8.60725	15.1868	0	2.58858	3.21156	1.55849	2.32308	4.15329	0	1.55167	2.23714	0
IbCYP736A1	0	0	0	0	0	0	0	0	0	0	0	0
IbCYP96A3	0	0	0	0	0	0.900247	1.43259	1.1024	0	0	0	0.398064
IbCYP88A1	0	0	0	1.23109	0.880004	1.5715	1.37301	1.043	0	0	0	0
IbCYP71D2	0	0	0	0	0	0	0	0	0	0	0	0
IbCYP77B1	0	0	0	0	3.48713	0.508154	0.932053	1.32429	0.927397	0	0	0
IbCYP81K1	0	1.88494	0	1.38288	1.68762	0.910551	1.17006	5.88047	0	1.94729	1.09172	8.41481
IbCYP701A1	9.7555	13.4442	0	45.5262	13.7271	12.3454	12.9081	23.3932	0	0	0	0
IbCYP707A1	105.753	258.388	6.75232	1.92284	51.2278	0	0.465701	0.410061	23.294	1.43921	1.80266	0
IbCYP83A2	0	0	0	0	0	0	0	0	0	0	0	0
IbCYP83A1	0	0	0	0.701151	20.1283	8.49967	19.8128	8.4289	16.77	17.329	17.4473	4.77888
IbCYP736A6	0	0	0	0	0.610452	0	0	0	2.76014	4.82497	4.49697	3.92006
IbCYP86A1	4.70258	6.53998	5.5395	0.775536	2.94122	1.38567	1.85432	2.58298	5.59535	0	0	0
IbCYP94A1	4.23066	2.89695	4.78205	11.6659	5.84612	29.759	17.6865	26.5191	20.2626	23.5017	41.4821	126.627
IbCYP82G6	148.963	181.09	187.726	112.212	10.0141	16.6905	18.9576	16.957	0	1.52579	2.7278	1.548
IbCYP82G7	227.455	207.681	240.438	147.585	9.16614	7.50842	8.59961	41.7323	0	0	0	0
